# Supplementary material for: Modeling of variables in cellular infection reveals CXCL10 levels are regulated by human genetic variation and the Chlamydia-encoded CPAF protease
Source: Sci Rep. 2020 Oct 26;10:18269. doi: 10.1038/s41598-020-75129-y (PMC7588472; doi:10.1038/s41598-020-75129-y)
Supplement: Supplementary file 2 — Supplementary Information 2. [file 41598_2020_75129_MOESM2_ESM.csv]

LCL ID	Population	rs2869462 Genotype	70hr cell death Uninfected	70hr cell death Chlamydia	Chlamydia 46hr %GFP+	log2(CXCL10 Uninfected)	log2(CXCL10 Chlamydia)	log2(CXCL10 Chlamydia / CXCL10 Uninfected)	log2(RANTES Chlamydia / RANTES Uninfected)
HG01500	IBS	GG	8.735	10.870	6.790	7.242	5.349	-1.893	1.110
HG01501	IBS	CC	4.305	7.180	4.235	9.219	10.106	0.887	1.402
HG01502	IBS	GC	6.345	7.630	5.965	8.816	8.963	0.146	1.550
HG01503	IBS	GC	9.840	10.880	3.305	8.817	8.951	0.134	0.487
HG01504	IBS	CC	7.310	9.230	4.680	9.504	9.253	-0.251	1.521
HG01505	IBS	CC	8.865	8.370	3.195	9.209	9.067	-0.143	1.566
HG01506	IBS	GC	7.150	8.310	6.605	8.022	7.307	-0.715	0.951
HG01507	IBS	CC	6.390	7.765	3.320	8.856	9.080	0.224	0.473
HG01508	IBS	CC	6.700	9.505	7.820	9.245	8.907	-0.338	1.122
HG01509	IBS	CC	9.740	12.615	5.820	7.732	8.805	1.073	1.788
HG01510	IBS	CC	7.440	10.475	6.285	10.124	8.354	-1.770	1.253
HG01511	IBS	CC	11.000	14.030	7.330	9.878	9.114	-0.764	0.997
HG01512	IBS	GC	5.295	9.800	5.510	9.413	8.813	-0.600	1.369
HG01513	IBS	GG	5.365	8.465	6.580	4.442	4.983	0.541	1.544
HG01514	IBS	GG	8.645	10.115	6.125	6.301	6.585	0.284	1.558
HG01515	IBS	CC	8.600	9.610	5.575	4.353	5.710	1.357	1.346
HG01516	IBS	CC	8.945	8.810	2.610	6.157	10.016	3.859	2.471
HG01517	IBS	CC	9.665	11.785	3.980	7.868	9.161	1.293	1.952
HG01518	IBS	CC	6.635	9.235	3.220	5.589	6.929	1.340	1.146
HG01519	IBS	CC	7.255	10.045	3.765	8.375	10.930	2.555	2.867
HG01520	IBS	CC	6.330	10.600	3.035	7.082	10.083	3.000	2.103
HG01521	IBS	GG	6.055	10.705	2.955	2.077	6.356	4.279	1.936
HG01522	IBS	CC	12.950	11.070	3.735	7.144	9.393	2.249	1.979
HG01523	IBS	GC	6.775	11.775	5.770	6.216	8.111	1.895	1.361
HG01524	IBS	GC	9.615	11.300	8.020	6.530	8.061	1.532	3.247
HG01525	IBS	GC	3.285	8.865	7.195	8.832	9.253	0.421	1.758
HG01526	IBS	GG	8.035	11.730	11.680	6.743	5.369	-1.374	1.072
HG01527	IBS	GC	13.815	13.260	3.680	8.495	9.467	0.972	1.260
HG01528	IBS	GG	10.120	7.553	2.890	4.286	4.260	-0.026	0.987
HG01529	IBS	GG	7.107	9.087	4.873	5.817	4.532	-1.285	0.147
HG01530	IBS	CC	6.640	9.690	6.123	9.517	7.665	-1.853	-0.424
HG01531	IBS	GC	3.783	5.570	6.097	6.298	4.206	-2.092	-0.357
HG01532	IBS	CC	7.290	10.420	9.537	8.449	5.868	-2.581	-0.374
HG01536	IBS	CC	14.083	11.397	5.510	8.795	7.039	-1.756	-0.263
HG01537	IBS	GC	7.970	10.937	4.563	9.475	8.985	-0.491	0.704
HG01538	IBS	GC	6.180	8.770	7.133	7.646	5.315	-2.331	-0.359
HG01601	IBS	GC	7.107	9.330	6.097	9.117	8.552	-0.565	0.079
HG01602	IBS	GC	8.340	7.667	3.160	6.330	6.567	0.237	0.148
HG01603	IBS	GG	10.617	11.200	4.427	7.641	6.714	-0.927	-0.156
HG01604	IBS	CC	6.683	6.743	2.573	10.189	10.328	0.139	0.499
HG01605	IBS	CC	6.110	8.107	4.947	9.277	9.923	0.646	0.651
HG01606	IBS	CC	11.120	10.373	4.773	8.970	7.517	-1.453	0.196
HG01607	IBS	CC	4.837	7.340	4.003	9.304	8.905	-0.399	0.242
HG01608	IBS	GC	6.503	9.177	5.733	8.412	7.832	-0.580	-0.069
HG01609	IBS	CC	8.253	9.370	3.960	8.692	7.871	-0.821	-0.010
HG01610	IBS	CC	7.953	8.993	4.363	7.250	7.816	0.565	0.410
HG01611	IBS	CC	8.260	10.297	4.093	7.209	8.061	0.852	0.374
HG01612	IBS	CC	7.223	10.517	5.430	8.959	8.401	-0.558	0.244
HG01613	IBS	CC	4.860	10.563	6.487	9.649	8.914	-0.734	-0.197
HG01614	IBS	CC	6.937	7.803	3.317	9.486	9.614	0.128	0.206
HG01615	IBS	CC	4.783	10.090	9.903	12.052	10.088	-1.964	-0.273
HG01616	IBS	CC	6.833	11.460	6.963	11.299	10.579	-0.720	0.401
HG01617	IBS	CC	15.707	11.160	6.620	7.150	6.246	-0.904	1.064
HG01618	IBS	CC	5.063	12.697	8.140	9.545	10.260	0.715	1.710
HG01619	IBS	CC	8.747	10.153	4.557	8.239	7.508	-0.730	0.108
HG01620	IBS	CC	7.147	10.283	7.290	10.561	10.385	-0.177	0.992
HG01621	IBS	CC	9.713	8.780	4.737	8.298	8.273	-0.025	0.623
HG01622	IBS	GC	5.593	13.560	10.940	8.430	7.770	-0.659	1.624
HG01623	IBS	CC	3.520	7.273	3.797	8.657	9.800	1.143	1.580
HG01624	IBS	GC	11.353	14.437	6.020	7.928	6.657	-1.271	0.075
HG01625	IBS	GC	9.550	10.043	5.293	4.638	6.513	1.874	1.078
HG01626	IBS	GC	10.027	11.097	5.857	9.158	8.289	-0.870	1.349
HG01627	IBS	GC	11.970	11.330	2.960	7.109	7.064	-0.045	0.571
HG01628	IBS	CC	10.073	12.763	3.690	8.004	9.226	1.222	0.393
HG01629	IBS	GC	12.207	13.513	4.927	5.780	7.857	2.077	1.445
HG01630	IBS	GC	12.943	16.463	7.827	7.990	8.387	0.396	1.129
HG01631	IBS	GC	8.390	14.753	7.853	9.273	7.590	-1.683	-0.142
HG01632	IBS	CC	8.913	8.367	4.363	8.992	9.923	0.930	1.142
HG01633	IBS	CC	9.490	12.457	3.860	8.190	9.515	1.326	1.114
HG01667	IBS	CC	7.927	9.960	3.593	8.655	10.006	1.351	1.352
HG01668	IBS	GC	10.923	10.653	3.497	5.894	8.360	2.466	1.441
HG01669	IBS	CC	7.187	13.910	5.867	9.509	10.755	1.247	0.837
HG01670	IBS	GC	6.263	9.420	5.873	7.444	9.552	2.109	2.159
HG01671	IBS	CC	7.663	9.250	4.020	8.268	10.182	1.915	1.796
HG01672	IBS	CC	7.477	10.190	4.633	7.725	9.675	1.950	2.008
HG01673	IBS	CC	10.030	12.657	4.637	8.933	9.755	0.822	1.600
HG01674	IBS	CC	11.680	11.480	5.030	9.280	10.450	1.170	1.280
HG01675	IBS	GC	8.490	8.825	5.780	9.561	9.868	0.307	0.647
HG01676	IBS	GC	2.495	15.605	30.140	5.608	5.308	-0.300	-4.076
HG01677	IBS	CC	3.890	6.110	6.965	9.867	9.519	-0.348	0.804
HG01678	IBS	CC	6.450	5.285	4.665	9.847	8.882	-0.965	0.881
HG01679	IBS	CC	3.455	5.055	3.985	10.685	10.748	0.063	1.800
HG01680	IBS	CC	8.695	6.355	5.215	8.331	8.596	0.265	1.102
HG01681	IBS	CC	8.385	11.585	12.510	10.805	8.833	-1.972	1.784
HG01682	IBS	CC	7.560	8.595	13.905	9.966	4.669	-5.297	-1.170
HG01683	IBS	CC	6.245	4.580	4.995	11.782	11.129	-0.654	0.493
HG01684	IBS	CC	7.625	6.955	4.970	10.314	9.306	-1.008	0.564
HG01685	IBS	GC	6.760	6.915	3.760	7.722	8.624	0.902	0.897
HG01686	IBS	CC	9.355	17.355	10.425	9.327	9.340	0.013	1.244
HG01687	IBS	CC	8.865	8.025	4.345	9.326	10.660	1.334	1.580
HG01694	IBS	GC	8.310	8.270	5.425	7.927	8.111	0.184	0.349
HG01695	IBS	CC	6.080	9.715	6.955	9.048	9.373	0.325	0.912
HG01696	IBS	GC	13.610	9.175	9.590	11.230	8.274	-2.956	-0.607
HG01697	IBS	GC	6.130	15.710	11.345	7.955	4.657	-3.298	-0.690
HG01698	IBS	CC	5.775	11.910	10.120	9.721	8.427	-1.295	0.226
HG01699	IBS	CC	4.780	8.330	7.715	9.275	8.882	-0.392	1.242
HG01700	IBS	GC	4.665	10.030	9.120	8.797	8.371	-0.426	0.466
HG01701	IBS	GG	4.145	13.750	10.215	6.817	5.840	-0.977	-0.050
HG01702	IBS	GC	4.050	12.285	5.775	9.235	9.616	0.381	0.671
HG01703	IBS	CC	6.295	16.250	10.900	9.536	9.837	0.301	-0.029
HG01704	IBS	CC	9.990	14.845	7.760	9.255	11.042	1.787	2.234
HG01705	IBS	CC	6.775	8.150	5.980	7.692	8.739	1.047	1.078
HG01706	IBS	GG	9.400	8.605	4.110	5.203	6.317	1.114	0.254
HG01707	IBS	GC	3.815	6.820	7.785	8.428	6.509	-1.919	-0.017
HG01708	IBS	GC	9.670	14.095	8.040	8.059	5.308	-2.751	-0.517
HG01709	IBS	GC	6.995	13.430	10.425	8.248	7.558	-0.689	1.127
HG01710	IBS	CC	5.015	10.045	7.155	10.867	9.307	-1.560	0.937
HG01711	IBS	GC	5.940	10.300	7.480	8.011	6.760	-1.250	-0.163
HG01746	IBS	GC	3.995	4.560	2.805	3.124	4.344	1.220	-0.027
HG01747	IBS	GC	4.090	8.950	5.480	5.266	4.284	-0.983	-0.527
HG01748	IBS	GG	5.100	7.540	7.035	4.091	5.606	1.515	0.601
HG01755	IBS	CC	10.485	11.870	10.310	9.976	7.997	-1.979	-0.208
HG01756	IBS	GC	5.120	22.335	7.655	9.145	8.813	-0.332	-0.333
HG01757	IBS	GC	4.820	16.000	9.355	8.623	9.336	0.712	2.002
HG01761	IBS	GC	6.495	16.620	10.845	9.048	7.456	-1.591	0.095
HG01762	IBS	GC	5.250	16.980	10.260	10.658	8.597	-2.062	0.433
HG01763	IBS	CC	4.380	18.075	7.535	9.844	12.404	2.560	1.460
HG01765	IBS	CC	3.955	12.840	6.385	10.235	11.233	0.999	1.234
HG01766	IBS	GC	7.480	11.760	10.040	7.855	6.379	-1.476	1.199
HG01767	IBS	CC	6.215	11.090	11.660	9.687	8.559	-1.127	1.224
HG01768	IBS	CC	2.185	11.070	9.535	12.638	11.444	-1.194	1.075
HG01770	IBS	GG	1.875	11.060	6.170	7.716	9.476	1.759	1.030
HG01771	IBS	GG	6.075	17.800	8.055	6.083	7.182	1.099	1.075
HG01772	IBS	GG	6.845	13.320	3.610	6.447	9.210	2.763	1.657
HG01773	IBS	CC	11.223	11.663	5.850	11.989	11.315	-0.674	0.090
HG01774	IBS	CC	8.120	7.257	4.667	10.285	9.368	-0.918	0.179
HG01775	IBS	CC	8.343	8.927	4.937	9.583	8.184	-1.399	0.702
HG01776	IBS	GC	9.890	9.240	4.023	7.668	7.103	-0.565	-0.062
HG01777	IBS	GC	12.313	11.417	5.313	7.360	6.664	-0.695	-0.191
HG01778	IBS	CC	13.357	12.583	4.837	7.427	6.836	-0.591	0.034
HG01779	IBS	CC	12.167	9.490	6.870	9.629	7.618	-2.011	0.931
HG01780	IBS	CC	18.453	12.040	5.247	7.907	7.096	-0.811	0.453
HG01781	IBS	GC	9.047	7.960	3.163	7.260	6.817	-0.443	-0.258
HG01782	IBS	CC	7.750	9.493	4.560	9.943	10.217	0.274	1.192
HG01783	IBS	CC	12.687	11.757	9.673	11.390	9.663	-1.727	-0.329
HG01784	IBS	GC	8.193	8.663	3.620	8.041	8.392	0.351	0.713
HG01785	IBS	CC	10.093	14.660	10.547	10.436	9.849	-0.587	0.954
HG01786	IBS	CC	7.523	13.497	8.490	10.001	9.858	-0.144	1.203
HG02015	KHV	GC	6.997	11.123	4.910	8.352	6.714	-1.638	0.127
HG02016	KHV	GC	7.827	10.553	7.863	7.175	6.490	-0.685	1.264
HG02017	KHV	GG	12.007	12.723	5.327	7.468	6.555	-0.913	0.336
HG02018	KHV	CC	10.023	12.793	6.047	13.090	10.840	-2.250	-0.173
HG02019	KHV	GC	8.080	14.400	6.900	10.127	6.822	-3.305	-0.140
HG02020	KHV	CC	7.057	12.227	4.097	12.606	11.697	-0.909	0.670
HG02024	KHV	GC	4.190	16.973	8.673	9.176	6.367	-2.808	-0.353
HG02025	KHV	GC	6.195	9.905	3.855	9.754	9.736	-0.018	0.855
HG02026	KHV	CC	4.220	10.733	3.713	10.326	10.517	0.191	0.889
HG02027	KHV	GC	5.923	11.913	3.740	8.277	8.173	-0.104	1.380
HG02028	KHV	CC	5.443	11.993	3.100	7.937	8.534	0.596	0.578
HG02029	KHV	GC	7.733	16.627	4.097	9.893	8.891	-1.002	0.351
HG02030	KHV	GC	8.230	11.123	4.080	6.591	7.873	1.282	1.218
HG02031	KHV	GC	5.993	14.373	4.260	8.176	8.203	0.027	1.253
HG02032	KHV	GC	7.257	13.467	3.293	9.488	10.882	1.394	1.652
HG02045	KHV	0	5.553	6.380	1.383	8.283	10.091	1.808	1.639
HG02046	KHV	CC	8.083	9.503	2.033	9.161	8.417	-0.744	0.007
HG02047	KHV	GC	7.027	7.103	1.483	6.414	6.230	-0.184	0.278
HG02056	KHV	GG	5.583	5.083	2.223	4.362	5.036	0.674	0.740
HG02057	KHV	GG	6.493	6.547	2.757	6.167	5.641	-0.526	0.514
HG02058	KHV	GC	5.763	3.943	1.060	7.461	8.520	1.059	0.552
HG02059	KHV	CC	8.740	7.123	2.063	9.599	10.383	0.784	0.562
HG02060	KHV	CC	2.610	4.857	0.850	5.646	7.101	1.455	0.574
HG02061	KHV	CC	4.323	4.530	1.793	8.893	9.460	0.567	0.637
HG02068	KHV	CC	4.877	8.103	2.743	8.064	9.588	1.524	0.748
HG02069	KHV	GC	4.787	9.453	4.027	4.931	6.848	1.917	1.757
HG02070	KHV	GC	6.497	8.700	1.270	9.590	10.128	0.538	0.563
HG02071	KHV	CC	3.843	10.267	2.143	8.445	10.031	1.587	1.588
HG02072	KHV	CC	4.560	8.633	2.330	9.598	10.597	0.998	1.229
HG02073	KHV	CC	5.877	8.553	1.973	8.291	8.711	0.420	0.592
HG02074	KHV	CC	5.023	8.153	2.173	8.516	8.354	-0.162	0.324
HG02075	KHV	GC	7.100	7.730	1.763	5.344	7.244	1.899	1.062
HG02076	KHV	CC	6.610	7.397	1.893	7.250	8.140	0.890	0.860
HG02077	KHV	GC	8.320	9.910	1.900	7.927	9.836	1.909	0.928
HG02078	KHV	CC	5.910	7.340	1.383	9.367	10.440	1.074	0.780
HG02079	KHV	GC	4.827	7.777	1.650	7.933	9.042	1.109	0.597
HG02080	KHV	CC	1.943	7.900	1.307	7.312	8.781	1.470	0.468
HG02081	KHV	CC	4.223	8.750	2.307	8.601	9.668	1.068	0.684
HG02082	KHV	CC	4.417	12.800	1.857	9.859	10.874	1.015	0.864
HG02083	KHV	GG	4.293	11.680	3.037	3.879	7.006	3.127	1.430
HG02084	KHV	GC	3.797	11.743	5.370	6.492	9.249	2.757	1.806
HG02085	KHV	GC	4.607	7.527	1.870	6.350	7.021	0.671	0.670
HG02120	KHV	GC	5.333	7.793	2.247	7.860	9.553	1.694	0.611
HG02121	KHV	CC	4.913	11.200	2.637	10.545	10.397	-0.149	0.144
HG02122	KHV	GG	7.417	8.670	1.073	4.045	5.520	1.476	0.329
HG02126	KHV	CC	3.347	6.987	2.527	7.952	9.798	1.845	1.299
HG02127	KHV	CC	4.487	8.827	1.527	8.835	9.408	0.573	0.749
HG02128	KHV	CC	4.500	14.737	5.510	10.150	9.137	-1.013	0.107
HG02129	KHV	CC	9.623	11.297	2.643	5.503	5.156	-0.347	-0.223
HG02130	KHV	CC	4.927	11.220	2.547	8.617	9.925	1.308	1.105
HG02131	KHV	GC	5.260	18.643	8.983	7.167	5.593	-1.573	-0.540
HG02132	KHV	CC	4.733	19.073	3.610	6.962	11.467	4.505	1.670
HG02133	KHV	CC	5.143	15.530	2.570	7.548	9.469	1.921	1.146
HG02134	KHV	GC	5.200	15.033	3.340	9.589	9.799	0.210	0.548
HG02135	KHV	GC	4.917	15.963	2.957	8.974	8.970	-0.004	0.119
HG02136	KHV	GC	4.417	14.257	1.963	8.894	10.374	1.480	1.296
HG02137	KHV	GC	4.117	13.453	3.370	7.798	8.640	0.842	1.112
HG02219	IBS	CC	5.163	13.510	9.260	8.996	7.444	-1.552	-0.022
HG02220	IBS	GC	5.227	8.440	6.517	9.678	8.709	-0.968	1.970
HG02221	IBS	GG	4.817	6.493	6.110	2.445	3.358	0.913	-0.227
HG02222	IBS	GC	2.290	8.527	4.387	7.358	8.729	1.371	0.133
HG02223	IBS	CC	4.090	4.677	3.607	8.490	7.837	-0.652	0.020
HG02224	IBS	GG	4.513	9.560	8.220	6.265	5.109	-1.156	-0.654
HG02225	IBS	GC	3.333	9.100	3.780	7.950	8.371	0.421	0.035
HG02229	IBS	CC	6.483	9.660	7.667	10.796	9.252	-1.544	-0.091
HG02230	IBS	CC	5.123	6.773	2.853	9.162	10.792	1.631	0.645
HG02231	IBS	CC	10.130	20.807	12.240	11.329	5.040	-6.289	-1.763
HG02232	IBS	CC	8.477	10.633	9.333	11.433	10.202	-1.230	1.632
HG02233	IBS	CC	8.243	16.190	10.547	11.229	8.960	-2.269	-0.319
HG02234	IBS	CC	3.780	10.690	4.570	8.616	8.944	0.327	-0.255
HG02235	IBS	GC	11.420	14.737	12.247	9.102	3.621	-5.481	-0.778
HG02236	IBS	CC	7.117	11.460	6.383	9.180	7.110	-2.071	0.810
HG02237	IBS	GC	5.943	9.143	6.353	9.854	8.201	-1.653	0.328
HG02238	IBS	GC	7.937	13.400	8.960	9.923	6.659	-3.264	0.208
HG02239	IBS	GC	6.067	11.807	10.780	11.429	5.433	-5.996	-0.499
HG02240	IBS	GC	4.600	12.297	8.773	12.412	10.492	-1.920	0.840
HG02461	GWD	GC	6.263	11.367	5.443	7.363	6.194	-1.169	0.160
HG02462	GWD	CC	10.410	16.003	13.443	11.604	7.235	-4.369	-0.784
HG02463	GWD	GC	2.323	6.720	4.020	9.189	8.370	-0.819	-0.101
HG02464	GWD	CC	4.420	14.340	18.857	6.709	3.593	-3.116	-1.581
HG02465	GWD	CC	2.963	3.573	1.107	6.340	6.747	0.407	0.742
HG02466	GWD	CC	3.247	7.217	3.423	9.778	7.372	-2.406	-0.771
HG02512	KHV	CC	4.997	11.147	2.097	5.412	9.053	3.640	1.259
HG02513	KHV	CC	3.913	13.013	2.537	6.082	8.658	2.575	0.684
HG02514	KHV	CC	2.330	13.783	2.820	9.154	8.643	-0.511	-0.551
HG02521	KHV	CC	6.360	10.517	1.980	6.380	7.783	1.403	0.238
HG02522	KHV	GC	4.407	19.313	3.937	6.862	7.958	1.096	0.400
HG02523	KHV	CC	10.053	16.543	1.813	8.348	10.097	1.749	0.635
HG02561	GWD	CC	3.563	11.370	14.110	13.174	8.710	-4.464	-1.030
HG02562	GWD	CC	3.373	7.280	4.187	9.878	9.100	-0.778	0.338
HG02563	GWD	CC	2.320	5.210	3.057	8.101	10.138	2.036	0.977
HG02567	GWD	CC	4.443	9.543	2.020	9.263	8.748	-0.516	-0.370
HG02568	GWD	CC	7.403	15.663	6.157	8.174	8.790	0.616	-0.219
HG02569	GWD	CC	8.213	16.483	6.787	10.744	8.756	-1.989	-0.434
HG02570	GWD	CC	6.023	9.790	2.943	4.907	5.230	0.322	0.840
HG02571	GWD	CC	3.747	7.617	4.170	8.196	9.666	1.470	1.458
HG02572	GWD	CC	2.663	6.583	5.420	10.364	8.897	-1.467	0.290
HG02573	GWD	CC	7.705	10.775	2.730	5.010	6.162	1.152	1.266
HG02574	GWD	CC	6.435	6.355	1.470	10.516	9.651	-0.865	0.148
HG02575	GWD	CC	9.180	9.255	3.570	8.911	7.443	-1.468	-0.194
HG02582	GWD	CC	5.065	5.535	1.620	7.670	8.838	1.168	0.641
HG02583	GWD	CC	8.830	8.675	2.517	9.135	8.381	-0.755	0.047
HG02584	GWD	CC	7.240	6.580	1.723	9.431	9.197	-0.235	0.227
HG02585	GWD	CC	15.390	11.615	2.923	6.704	5.770	-0.935	0.890
HG02586	GWD	CC	7.160	8.800	5.100	10.893	10.093	-0.799	0.567
HG02587	GWD	CC	6.575	6.905	7.613	10.211	9.434	-0.777	0.213
HG02588	GWD	CC	7.260	7.910	4.553	7.020	9.126	2.105	1.317
HG02589	GWD	CC	10.235	8.325	2.220	6.512	7.575	1.063	0.628
HG02590	GWD	CC	7.890	8.790	4.007	8.956	8.438	-0.518	0.259
HG02594	GWD	CC	8.175	8.445	2.253	8.473	9.510	1.037	0.570
HG02595	GWD	CC	6.660	10.970	5.860	7.949	7.650	-0.299	1.060
HG02596	GWD	CC	4.660	6.480	4.247	10.433	9.951	-0.482	0.273
HG02610	GWD	CC	12.185	13.605	5.080	8.346	6.942	-1.404	-0.482
HG02611	GWD	CC	11.950	14.645	6.053	8.782	8.390	-0.392	0.885
HG02612	GWD	CC	6.650	8.175	3.147	8.846	9.552	0.707	0.430
HG02613	GWD	CC	6.935	10.535	4.097	8.183	10.445	2.262	1.003
HG02614	GWD	CC	5.905	7.835	3.473	8.787	7.408	-1.380	0.122
HG02615	GWD	CC	7.590	9.340	4.437	7.734	7.010	-0.723	0.770
HG02620	GWD	CC	5.865	10.410	5.287	10.180	10.466	0.286	-0.251
HG02621	GWD	CC	9.915	10.345	4.280	10.698	10.512	-0.186	1.473
HG02622	GWD	CC	8.680	12.235	4.207	11.739	11.004	-0.735	0.605
HG02623	GWD	CC	6.425	12.050	4.243	8.436	8.628	0.192	1.141
HG02624	GWD	CC	6.860	8.895	3.203	8.933	9.268	0.335	0.581
HG02625	GWD	CC	7.430	12.280	3.533	8.322	8.579	0.258	0.946
HG02628	GWD	CC	5.285	8.120	5.280	7.716	7.713	-0.003	-0.704
HG02629	GWD	CC	9.350	8.615	3.597	8.694	9.175	0.481	0.700
HG02630	GWD	CC	8.705	8.795	7.730	8.932	7.914	-1.018	0.633
HG02634	GWD	CC	8.985	17.080	13.977	9.425	7.149	-2.277	-0.093
HG02635	GWD	CC	8.310	10.520	4.490	8.967	9.679	0.712	1.222
HG02636	GWD	CC	4.320	8.740	8.937	10.449	7.592	-2.857	-0.583
HG02642	GWD	CC	5.295	7.240	2.313	9.565	10.128	0.564	1.354
HG02643	GWD	CC	5.370	12.425	5.853	11.653	10.545	-1.108	0.536
HG02644	GWD	CC	6.605	9.910	4.517	8.740	9.862	1.122	1.199
HG02645	GWD	CC	10.220	11.705	5.007	5.116	6.524	1.408	0.742
HG02646	GWD	CC	5.275	16.505	6.213	8.830	8.347	-0.482	-0.070
HG02647	GWD	CC	6.355	15.075	5.627	8.957	6.046	-2.911	-1.157
HG02666	GWD	CC	6.125	13.790	4.780	8.977	9.707	0.730	0.654
HG02667	GWD	CC	11.205	14.770	3.670	7.348	7.031	-0.317	2.664
HG02668	GWD	CC	19.870	19.585	3.830	6.123	4.910	-1.213	0.589
HG02675	GWD	CC	7.965	12.000	5.950	8.442	7.921	-0.521	1.062
HG02676	GWD	CC	3.615	9.450	6.930	12.677	10.322	-2.355	0.558
HG02677	GWD	CC	5.115	13.245	4.297	8.256	9.786	1.530	1.643
HG02678	GWD	CC	4.355	13.970	6.420	9.001	8.555	-0.446	0.015
HG02679	GWD	CC	6.500	12.425	5.407	9.956	9.803	-0.154	0.830
HG02680	GWD	CC	7.885	14.080	3.557	9.103	9.567	0.465	1.186
HG02702	GWD	CC	13.750	16.000	4.263	10.710	9.800	-0.910	0.151
HG02703	GWD	CC	15.030	15.540	3.483	7.357	6.285	-1.072	-0.177
HG02704	GWD	CC	8.530	9.025	3.290	8.264	9.012	0.748	0.231
HG02715	GWD	CC	6.590	9.840	3.007	8.969	7.408	-1.561	0.127
HG02716	GWD	CC	8.525	11.095	3.810	9.372	8.429	-0.942	-0.373
HG02717	GWD	CC	7.445	14.430	7.940	10.230	7.016	-3.214	-1.042
HG02721	GWD	CC	8.275	9.390	4.307	8.875	8.046	-0.829	0.077
HG02722	GWD	CC	7.375	6.715	2.753	9.004	9.006	0.002	0.446
HG02723	GWD	CC	8.555	8.300	2.923	9.623	8.949	-0.674	0.301
HG02757	GWD	GC	10.530	9.190	5.290	7.687	7.448	-0.238	0.928
HG02758	GWD	CC	10.255	13.485	6.113	8.939	7.532	-1.407	0.184
HG02759	GWD	CC	10.465	11.945	8.767	9.967	8.901	-1.065	-0.846
HG02760	GWD	CC	5.920	10.025	6.290	10.629	10.294	-0.334	0.103
HG02761	GWD	CC	5.455	10.620	9.517	9.907	8.281	-1.625	0.418
HG02762	GWD	CC	4.890	8.775	5.290	9.068	8.788	-0.281	0.220
HG02763	GWD	CC	6.970	12.150	5.183	9.697	8.737	-0.960	-0.064
HG02764	GWD	CC	9.365	14.980	8.067	10.587	6.963	-3.624	-0.177
HG02768	GWD	CC	10.405	12.185	2.363	5.991	6.216	0.225	-0.061
HG02769	GWD	CC	11.405	13.680	5.103	9.227	7.429	-1.797	0.380
HG02770	GWD	CC	13.590	13.965	4.073	9.320	9.313	-0.007	0.449
HG02771	GWD	CC	9.560	13.180	5.357	8.215	6.434	-1.780	0.188
HG02772	GWD	CC	9.750	12.060	4.423	8.488	8.026	-0.463	1.013
HG02773	GWD	CC	8.175	13.290	9.667	8.615	4.676	-3.939	-0.515
HG02798	GWD	CC	6.955	15.570	10.700	9.022	7.201	-1.821	0.390
HG02799	GWD	CC	7.735	12.705	5.557	11.866	11.386	-0.480	0.384
HG02800	GWD	CC	6.950	13.165	5.707	10.954	10.433	-0.522	0.893
HG02804	GWD	CC	12.405	22.550	10.020	10.305	8.932	-1.373	0.421
HG02805	GWD	CC	8.070	9.650	4.657	9.437	8.467	-0.970	0.645
HG02806	GWD	CC	9.870	14.850	5.910	9.716	10.148	0.432	1.583
HG02807	GWD	CC	5.190	10.910	7.997	9.047	6.865	-2.182	0.302
HG02808	GWD	CC	7.845	18.805	6.257	10.209	9.583	-0.626	1.129
HG02809	GWD	CC	7.500	9.720	4.777	8.224	7.255	-0.968	0.843
HG02810	GWD	CC	9.690	11.570	7.640	9.240	8.350	-0.890	0.246
HG02811	GWD	CC	12.805	12.595	4.670	9.196	8.379	-0.818	1.139
HG02812	GWD	CC	9.435	13.750	9.653	8.980	6.186	-2.793	-0.179
HG02813	GWD	CC	6.370	10.505	5.407	9.392	8.796	-0.596	0.115
HG02814	GWD	CC	8.055	15.395	10.033	10.669	9.740	-0.929	0.972
HG02815	GWD	CC	6.565	20.880	12.040	8.679	4.988	-3.691	0.126
HG02816	GWD	CC	11.690	14.795	4.183	9.666	8.851	-0.816	0.797
HG02817	GWD	CC	11.180	14.380	7.837	5.750	4.837	-0.913	0.307
HG02818	GWD	CC	12.315	12.810	2.437	7.084	9.880	2.796	1.819
HG02819	GWD	CC	11.270	19.560	10.043	5.628	4.446	-1.182	-0.074
HG02820	GWD	CC	9.400	16.990	7.630	11.414	9.359	-2.055	0.722
HG02821	GWD	CC	7.550	14.355	4.353	7.914	7.069	-0.845	0.161
HG02836	GWD	CC	23.260	19.955	5.160	5.422	4.566	-0.857	1.133
HG02837	GWD	CC	11.355	19.810	3.860	9.303	10.434	1.131	2.072
HG02838	GWD	CC	7.895	15.615	4.267	8.902	10.086	1.184	1.090
HG02839	GWD	CC	15.025	23.830	8.470	5.133	6.233	1.100	2.180
HG02840	GWD	CC	9.345	9.115	3.840	10.259	12.275	2.016	1.158
HG02841	GWD	CC	8.425	10.045	3.870	10.159	11.060	0.900	1.488
HG02851	GWD	CC	7.105	8.980	6.700	6.173	4.624	-1.549	-0.076
HG02852	GWD	CC	8.535	9.950	6.140	11.393	10.917	-0.476	1.018
HG02853	GWD	CC	8.595	7.395	3.760	9.394	9.491	0.097	0.831
HG02854	GWD	CC	6.885	8.410	5.270	7.747	8.587	0.840	1.212
HG02855	GWD	CC	9.785	8.795	4.915	8.988	9.153	0.165	1.501
HG02856	GWD	CC	9.030	8.385	5.235	6.651	7.586	0.935	1.167
HG02860	GWD	CC	5.375	6.985	4.425	11.433	10.127	-1.306	0.087
HG02861	GWD	CC	7.735	8.445	4.770	9.871	9.204	-0.667	1.350
HG02862	GWD	CC	9.705	11.340	3.375	10.173	10.124	-0.049	1.812
HG02869	GWD	CC	4.580	10.335	8.265	8.230	8.202	-0.028	1.719
HG02870	GWD	CC	5.725	8.650	9.065	7.984	8.880	0.897	1.690
HG02871	GWD	CC	4.925	8.805	6.710	10.301	8.333	-1.968	-0.443
HG02878	GWD	CC	7.430	8.745	2.625	8.849	8.913	0.064	1.012
HG02879	GWD	CC	4.725	6.420	4.545	8.420	10.149	1.729	0.928
HG02880	GWD	CC	5.875	7.400	6.140	9.078	9.255	0.177	0.501
HG02881	GWD	CC	7.175	10.870	5.590	7.378	8.188	0.810	0.941
HG02882	GWD	CC	6.215	8.390	6.075	8.784	10.309	1.526	2.928
HG02883	GWD	CC	6.180	8.170	4.160	8.157	9.989	1.831	1.629
HG02884	GWD	CC	5.300	10.665	8.275	10.195	10.855	0.659	0.954
HG02885	GWD	CC	7.700	12.945	7.685	8.362	10.478	2.116	2.006
HG02886	GWD	CC	8.085	11.080	6.035	8.907	10.537	1.631	1.245
HG02887	GWD	CC	9.985	9.680	8.140	9.059	9.350	0.291	1.062
HG02888	GWD	CC	11.055	17.500	11.550	9.117	10.044	0.927	2.143
HG02889	GWD	CC	7.005	9.065	6.375	9.693	10.589	0.896	1.660
HG02890	GWD	CC	7.280	10.495	9.735	7.528	4.339	-3.189	-0.025
HG02891	GWD	CC	3.470	10.395	9.975	9.368	8.400	-0.968	0.239
HG02892	GWD	CC	7.140	12.520	11.710	8.541	6.402	-2.139	0.033
HG02895	GWD	CC	5.570	10.255	6.325	9.530	8.382	-1.148	0.895
HG02896	GWD	CC	8.215	11.130	5.090	11.354	11.235	-0.119	1.398
HG02897	GWD	CC	6.180	7.970	3.990	8.734	9.034	0.299	0.790
HG02922	ESN	CC	8.203	13.200	4.487	10.214	11.454	1.241	1.829
HG02923	ESN	CC	5.730	7.640	2.827	8.420	7.713	-0.707	-0.646
HG02924	ESN	CC	3.497	6.083	3.113	8.016	8.378	0.362	0.084
HG02943	ESN	CC	15.580	15.030	11.255	11.335	10.663	-0.671	2.054
HG02944	ESN	CC	6.755	8.400	7.250	10.885	12.462	1.577	2.857
HG02945	ESN	CC	9.270	20.515	12.540	7.376	9.939	2.563	1.889
HG02946	ESN	CC	4.550	12.285	9.865	12.457	9.170	-3.287	-0.442
HG02947	ESN	CC	7.633	5.503	2.883	7.739	7.702	-0.037	0.630
HG02948	ESN	CC	2.787	6.510	7.787	10.674	10.754	0.079	0.848
HG02952	ESN	CC	6.310	6.913	3.577	9.258	8.597	-0.661	0.506
HG02953	ESN	CC	5.920	8.517	4.933	10.798	9.517	-1.281	-0.088
HG02954	ESN	CC	7.230	11.483	6.937	10.836	9.647	-1.189	0.462
HG02964	ESN	CC	12.603	16.340	4.080	11.094	9.926	-1.169	-0.057
HG02965	ESN	CC	6.533	10.230	4.640	8.188	7.625	-0.564	-0.223
HG02966	ESN	CC	4.513	7.667	3.120	9.277	10.870	1.593	0.977
HG02970	ESN	GC	8.837	9.043	3.730	10.762	9.686	-1.076	0.404
HG02971	ESN	CC	5.930	6.920	6.620	11.315	9.355	-1.960	-0.032
HG02972	ESN	CC	10.570	12.237	3.117	9.409	8.727	-0.682	0.395
HG02973	ESN	GC	8.697	7.520	2.020	8.227	7.708	-0.519	0.149
HG02974	ESN	CC	5.377	11.940	2.907	8.544	9.021	0.477	1.001
HG02975	ESN	CC	2.900	7.783	4.117	10.583	10.236	-0.347	0.363
HG02976	ESN	CC	3.920	5.157	2.167	8.263	9.196	0.933	0.513
HG02977	ESN	CC	5.197	7.813	3.600	9.275	9.299	0.025	0.695
HG02978	ESN	CC	6.730	10.903	3.217	8.246	8.812	0.566	0.761
HG02979	ESN	CC	6.537	12.447	2.990	9.987	10.459	0.472	0.167
HG02980	ESN	CC	4.597	9.213	3.223	9.084	9.833	0.749	0.113
HG02981	ESN	CC	8.137	13.180	5.720	10.508	7.441	-3.067	-0.495
HG02982	GWD	CC	6.730	9.480	7.160	7.779	8.090	0.311	1.091
HG02983	GWD	CC	9.875	13.970	5.395	9.052	9.078	0.026	0.760
HG02984	GWD	CC	11.765	12.810	5.270	6.341	6.658	0.317	1.022
HG03024	GWD	CC	5.150	10.313	4.013	9.623	9.062	-0.560	0.104
HG03025	GWD	CC	9.253	10.377	2.587	9.281	10.118	0.837	1.976
HG03026	GWD	CC	5.307	7.977	2.960	9.726	9.255	-0.471	0.668
HG03027	GWD	CC	4.670	8.073	2.233	8.662	8.670	0.007	1.039
HG03028	GWD	CC	5.020	8.587	2.910	11.280	10.779	-0.501	0.739
HG03029	GWD	CC	4.110	10.550	2.897	9.173	11.096	1.922	1.148
HG03033	GWD	CC	6.667	10.227	3.337	7.527	6.982	-0.545	0.628
HG03034	GWD	CC	6.310	7.577	2.807	8.145	7.539	-0.606	0.512
HG03035	GWD	CC	5.427	8.603	3.320	10.068	10.744	0.676	1.006
HG03039	GWD	CC	6.943	13.187	2.320	9.156	10.633	1.477	0.774
HG03040	GWD	CC	4.903	7.617	2.140	8.712	9.363	0.652	0.615
HG03041	GWD	CC	3.317	5.767	1.957	8.416	10.020	1.604	0.919
HG03045	GWD	CC	7.713	10.567	2.570	8.908	8.688	-0.219	0.361
HG03046	GWD	CC	4.153	7.213	2.647	6.152	8.079	1.927	1.037
HG03047	GWD	CC	3.480	6.887	3.437	7.728	9.373	1.645	0.862
HG03048	GWD	CC	5.903	13.490	8.023	10.487	7.576	-2.911	-0.078
HG03049	GWD	CC	4.047	8.537	2.547	7.160	8.262	1.102	0.352
HG03050	GWD	CC	3.313	7.830	6.867	8.816	7.577	-1.238	-0.271
HG03099	ESN	CC	6.483	8.343	2.840	9.308	9.546	0.239	1.770
HG03100	ESN	CC	4.373	7.097	2.573	8.441	8.624	0.183	0.207
HG03101	ESN	CC	4.083	9.677	5.960	9.900	8.672	-1.228	-0.112
HG03108	ESN	CC	6.717	10.290	2.890	11.084	11.576	0.491	0.625
HG03109	ESN	CC	12.280	15.617	3.007	8.258	7.699	-0.559	0.083
HG03110	ESN	CC	4.297	9.343	3.850	10.054	11.120	1.066	1.114
HG03111	ESN	CC	3.450	7.660	4.010	6.384	7.044	0.660	1.129
HG03112	ESN	CC	5.130	8.510	3.557	8.259	9.668	1.409	0.805
HG03113	ESN	CC	3.897	9.273	4.900	9.307	10.662	1.355	1.138
HG03114	ESN	CC	4.907	11.480	3.953	11.519	11.034	-0.485	0.507
HG03115	ESN	CC	2.843	6.893	2.730	8.958	9.202	0.244	0.245
HG03116	ESN	CC	3.997	9.787	4.577	10.821	12.044	1.224	1.656
HG03117	ESN	CC	3.310	8.237	3.853	8.109	7.739	-0.370	0.551
HG03118	ESN	CC	6.700	11.200	3.070	10.049	10.052	0.003	0.620
HG03119	ESN	CC	4.123	8.383	4.880	11.848	11.458	-0.390	0.935
HG03120	ESN	CC	4.590	11.060	3.390	10.044	11.479	1.435	1.276
HG03121	ESN	CC	10.543	18.563	4.177	11.198	11.326	0.128	0.916
HG03122	ESN	CC	2.817	10.937	7.073	7.672	9.999	2.326	1.404
HG03123	ESN	CC	3.507	8.710	5.790	10.766	10.876	0.110	0.835
HG03124	ESN	CC	4.610	14.200	5.927	10.664	11.397	0.733	0.531
HG03125	ESN	CC	4.937	10.790	4.180	10.910	10.506	-0.404	0.767
HG03126	ESN	CC	6.180	15.137	6.080	9.583	8.421	-1.163	0.935
HG03127	ESN	CC	4.967	11.953	3.770	2.426	4.586	2.160	1.018
HG03128	ESN	CC	5.360	8.370	4.033	8.740	9.020	0.280	0.737
HG03129	ESN	CC	10.410	14.540	3.257	10.405	10.535	0.130	1.317
HG03130	ESN	CC	5.210	18.737	8.193	10.321	7.924	-2.397	-0.446
HG03131	ESN	CC	7.280	13.463	2.477	8.974	9.072	0.098	0.970
HG03132	ESN	CC	6.680	13.503	3.553	8.937	9.771	0.834	0.954
HG03133	ESN	CC	7.853	6.727	2.700	9.970	10.085	0.115	0.400
HG03134	ESN	CC	5.523	8.073	3.847	6.003	6.478	0.475	0.009
HG03135	ESN	CC	5.453	7.027	4.577	10.598	9.688	-0.910	0.091
HG03136	ESN	CC	3.800	6.060	3.633	7.412	6.960	-0.451	-0.172
HG03137	ESN	CC	4.993	6.517	3.940	9.892	9.527	-0.365	0.330
HG03159	ESN	CC	3.057	5.603	4.317	8.372	8.522	0.150	0.718
HG03160	ESN	CC	5.340	8.847	4.243	9.153	9.365	0.212	0.537
HG03161	ESN	CC	4.403	6.957	4.617	9.061	8.978	-0.083	0.618
HG03162	ESN	CC	11.180	12.957	5.593	9.387	8.850	-0.537	0.105
HG03163	ESN	CC	8.240	13.193	3.633	6.082	8.655	2.573	0.620
HG03164	ESN	CC	4.913	10.043	5.210	6.841	8.725	1.884	0.941
HG03168	ESN	CC	6.183	9.703	4.093	7.191	7.650	0.459	0.686
HG03169	ESN	CC	12.760	16.657	5.323	6.184	5.868	-0.316	0.216
HG03170	ESN	CC	6.640	13.983	5.893	8.738	9.678	0.940	0.423
HG03189	ESN	CC	5.100	7.910	5.667	8.168	8.623	0.455	0.274
HG03190	ESN	CC	7.620	10.487	5.343	9.940	8.580	-1.360	-0.018
HG03191	ESN	CC	8.733	11.363	1.970	6.171	6.259	0.088	0.199
HG03195	ESN	CC	5.520	7.653	2.773	5.743	7.385	1.641	1.108
HG03196	ESN	CC	7.607	14.020	4.440	8.464	6.816	-1.648	0.013
HG03197	ESN	CC	7.173	11.653	4.817	4.292	5.070	0.777	0.739
HG03198	ESN	CC	6.493	13.103	7.397	11.676	10.566	-1.109	0.294
HG03199	ESN	CC	8.840	13.127	5.503	6.150	8.081	1.931	1.764
HG03200	ESN	CC	7.070	12.383	4.827	9.180	10.593	1.413	1.750
HG03240	GWD	CC	4.663	7.897	6.537	4.908	4.657	-0.250	0.114
HG03241	GWD	CC	6.353	6.673	2.133	12.616	12.962	0.346	1.379
HG03242	GWD	CC	6.210	14.757	4.580	9.179	8.939	-0.240	0.503
HG03246	GWD	CC	6.817	11.860	2.050	8.449	10.604	2.155	1.268
HG03247	GWD	CC	6.740	7.880	2.693	8.030	10.700	2.670	2.416
HG03248	GWD	CC	6.110	12.057	4.973	7.320	10.899	3.579	1.752
HG03249	GWD	CC	3.887	16.103	5.017	9.437	7.737	-1.700	-0.503
HG03250	GWD	CC	4.277	18.217	5.820	9.989	9.179	-0.810	-0.097
HG03251	GWD	CC	3.587	8.943	2.833	8.494	10.754	2.260	1.960
HG03258	GWD	CC	6.523	13.230	3.660	6.237	5.854	-0.383	0.326
HG03259	GWD	CC	3.633	7.023	1.777	8.023	9.322	1.299	1.014
HG03260	GWD	CC	5.790	10.773	2.343	7.211	8.071	0.860	0.856
HG03267	ESN	CC	4.437	7.040	3.790	7.416	8.061	0.645	0.681
HG03268	ESN	CC	12.887	10.790	2.260	4.589	4.802	0.213	0.246
HG03269	ESN	CC	5.427	9.550	6.490	6.440	7.849	1.409	0.661
HG03270	ESN	CC	5.653	7.050	3.817	8.465	9.389	0.924	1.407
HG03271	ESN	CC	7.217	10.023	4.267	8.911	8.840	-0.071	0.515
HG03272	ESN	CC	4.497	7.217	3.647	9.362	9.446	0.084	0.981
HG03294	ESN	CC	5.970	8.200	2.850	6.388	7.922	1.534	1.441
HG03295	ESN	CC	8.040	8.507	3.350	7.634	7.480	-0.154	0.914
HG03296	ESN	CC	7.270	8.923	5.080	6.066	7.748	1.682	1.243
HG03297	ESN	CC	6.700	12.653	6.630	8.108	9.290	1.183	1.411
HG03298	ESN	CC	7.197	15.027	4.747	9.673	9.909	0.236	0.550
HG03299	ESN	CC	4.263	11.240	8.260	10.465	12.231	1.767	1.556
HG03300	ESN	CC	9.020	14.503	5.463	7.959	8.379	0.421	1.054
HG03301	ESN	CC	7.940	9.943	3.450	8.254	8.064	-0.190	0.379
HG03302	ESN	CC	6.997	13.863	6.313	8.915	8.726	-0.189	0.754
HG03303	ESN	CC	6.320	9.963	3.410	7.189	8.863	1.674	0.998
HG03304	ESN	CC	5.933	13.123	5.743	7.694	8.929	1.235	0.746
HG03305	ESN	CC	7.290	10.363	5.360	7.648	8.806	1.158	1.233
HG03306	ESN	CC	4.743	7.750	3.740	8.935	9.264	0.329	0.504
HG03307	ESN	CC	4.183	9.350	5.330	10.134	10.039	-0.095	0.502
HG03308	ESN	CC	4.937	13.843	5.683	8.690	9.496	0.806	0.947
HG03309	ESN	CC	10.813	13.353	5.463	6.244	6.373	0.129	0.915
HG03310	ESN	CC	9.055	9.475	2.255	8.617	8.344	-0.273	-0.138
HG03311	ESN	CC	9.355	11.930	9.385	9.061	7.517	-1.544	0.934
HG03312	ESN	CC	7.725	9.090	4.570	9.367	8.777	-0.590	0.794
HG03313	ESN	CC	14.475	12.720	4.445	8.312	6.559	-1.753	-0.125
HG03314	ESN	CC	8.525	7.160	3.945	6.354	5.474	-0.881	0.152
HG03342	ESN	CC	7.630	8.380	2.730	9.334	8.769	-0.566	0.699
HG03343	ESN	CC	5.530	8.775	2.440	10.674	10.551	-0.123	0.339
HG03344	ESN	CC	5.675	7.335	2.880	6.908	7.242	0.334	0.710
HG03350	ESN	CC	4.430	8.670	4.815	8.754	9.458	0.704	0.874
HG03351	ESN	CC	3.785	5.515	1.975	7.516	8.246	0.730	0.787
HG03352	ESN	CC	9.825	12.295	3.045	7.058	6.432	-0.626	-0.350
HG03366	ESN	CC	14.705	11.640	2.810	10.295	9.354	-0.941	-0.215
HG03367	ESN	CC	3.210	16.685	7.025	8.884	8.721	-0.163	-0.514
HG03368	ESN	CC	4.365	6.715	3.535	7.254	7.331	0.078	0.243
HG03369	ESN	CC	5.220	8.335	4.220	9.132	9.549	0.417	0.302
HG03370	ESN	CC	4.680	10.000	5.535	8.982	8.948	-0.034	0.381
HG03371	ESN	CC	1.295	7.495	12.985	9.178	7.041	-2.137	-0.877
HG03372	ESN	CC	7.045	8.500	2.800	8.303	8.665	0.362	0.683
HG03373	ESN	CC	6.895	11.330	4.425	4.552	5.004	0.452	0.017
HG03374	ESN	CC	3.960	7.450	2.965	7.381	8.295	0.914	1.117
HG03514	ESN	CC	6.095	12.150	9.155	10.010	8.427	-1.582	0.458
HG03515	ESN	CC	9.840	16.765	5.020	8.606	11.348	2.743	1.119
HG03516	ESN	CC	3.970	11.650	5.430	9.609	11.970	2.361	1.588
HG03517	ESN	CC	8.115	13.670	3.860	8.301	8.855	0.554	0.470
HG03518	ESN	CC	5.185	13.555	2.655	7.620	8.383	0.763	0.587
HG03519	ESN	CC	3.235	14.705	5.620	7.299	9.033	1.734	0.796
HG03520	ESN	CC	6.770	10.490	3.710	7.032	9.129	2.097	1.313
HG03521	ESN	CC	6.445	17.640	6.435	7.281	9.735	2.453	1.220
HG03522	ESN	CC	6.335	17.235	6.735	9.492	11.138	1.646	2.020
HG03538	GWD	CC	3.870	10.783	2.940	8.815	10.059	1.245	0.054
HG03539	GWD	CC	7.090	15.583	5.663	9.195	7.113	-2.081	-0.390
HG03540	GWD	CC	9.753	11.877	2.650	11.228	10.414	-0.813	0.434
